# Supplementary material for: Identification of cell cycle-related regulatory motifs using a kernel canonical correlation analysis
Source: BMC Genomics. 2009 Dec 3;10(Suppl 3):S29. doi: 10.1186/1471-2164-10-S3-S29 (PMC2788382; doi:10.1186/1471-2164-10-S3-S29)
Supplement: Additional file 2 — The top 100 ranked motifs in the first and the second components using possible 5-mer raw upstream sequences. [file 1471-2164-10-S3-S29-S2.xls]

## Sheet: Sheet1
The top 100 ranked motifs in the first and the second components using possible 5-mer raw upstream sequences
Component 1					Component 2
Rank	Sequence	Weights			Rank	Sequence	Weights
1	GCGTG	0.079567			1	GGCGA	0.019679
2	CGTGT	0.07534			2	CGGAA	0.019447
3	TGCGT	0.063041			3	GAACG	0.019151
4	TTGCG	0.057494			4	CCACG	0.018992
5	CATCA	0.054292			5	CGCGT	0.01787
6	CATGA	0.050729			6	ACCTG	0.017713
7	GCATG	0.049969			7	GCACT	0.017208
8	GATCA	0.049208			8	CCTCG	0.016666
9	ATGTG	0.04879			9	GTGTT	0.016595
10	TTAGA	0.047648			10	GGACC	0.015884
11	TGTCA	0.046667			11	TGGCC	0.015816
12	CATGT	0.046299			12	GTCCG	0.015422
13	CCGGA	0.044133			13	CGGAG	0.015207
14	CTAGA	0.04284			14	CAGGC	0.015203
15	TAAGG	0.042387			15	GGCGT	0.014963
16	TGGGG	0.041776			16	GTAAC	0.014922
17	TCCCG	0.040957			17	AAGGG	0.014868
18	TGATC	0.039422			18	GCGTC	0.01484
19	TCATG	0.037917			19	TAGGG	0.014805
20	CCGCG	0.036585			20	TTAAC	0.014776
21	CTAGG	0.035994			21	CGTAC	0.014762
22	GCCGA	0.034806			22	CGAGT	0.014367
23	TCATC	0.034764			23	GCGTG	0.014351
24	ACTGA	0.034592			24	CGAAG	0.014293
25	CTGAC	0.034048			25	GCAGA	0.014231
26	CGGTC	0.03365			26	GATCT	0.014008
27	GGTAC	0.033628			27	AGTCG	0.013998
28	GCCAC	0.032951			28	ACAAC	0.013741
29	CCGAC	0.032762			29	CATTG	0.01373
30	GTCTC	0.032721			30	CTCGA	0.013681
31	CACTG	0.032694			31	CAAGT	0.013643
32	CCGAT	0.032653			32	CCTCA	0.01363
33	CCATT	0.032621			33	GCCCT	0.013626
34	CCGGG	0.032514			34	TAGGT	0.013611
35	GGCAC	0.032058			35	CAGTA	0.013549
36	GCGTT	0.031993			36	TGACG	0.013466
37	TAGGG	0.031673			37	TTGGG	0.013056
38	ACTCA	0.031344			38	AAGTA	0.013008
39	ATGAT	0.030815			39	GGTAA	0.012909
40	CATCT	0.030562			40	TATCC	0.012882
41	CGCGC	0.030248			41	TAGGA	0.012855
42	AAGCG	0.029811			42	GCCCC	0.01281
43	AACCG	0.02945			43	GCAAG	0.012792
44	CGACC	0.029268			44	GCGTT	0.012783
45	GGGCC	0.029139			45	GGTTG	0.01276
46	ATCAG	0.028843			46	TGCGT	0.012739
47	AATCT	0.028804			47	CGTGC	0.012624
48	GCGCC	0.028407			48	GACTG	0.012506
49	CTTGC	0.028389			49	CCAGC	0.012447
50	GACCT	0.028141			50	GCACG	0.012445
51	GTGTC	0.028119			51	ACATC	0.012432
52	GGGCT	0.028096			52	CTCGT	0.012432
53	CCAGA	0.028021			53	TACTC	0.01233
54	GCTGT	0.027997			54	ACCCC	0.012312
55	TGCAT	0.027941			55	GACGT	0.01223
56	ATCTC	0.027749			56	GCGAA	0.012112
57	CGGTA	0.027633			57	AAGCG	0.012076
58	AGAGG	0.027615			58	CGAAC	0.012066
59	TCGAA	0.027561			59	GTAGA	0.012064
60	GTCCT	0.027415			60	GAGGG	0.012003
61	GCAAC	0.027411			61	GAGAG	0.011977
62	CTGAG	0.027387			62	GGGGC	0.011867
63	GGCCG	0.027378			63	GATGC	0.011758
64	CACGC	0.027342			64	TTCCC	0.011709
65	TGTCG	0.027204			65	GTATC	0.011654
66	GGACC	0.027179			66	GGCAC	0.011642
67	CCACT	0.027162			67	CACCG	0.011552
68	GAAGC	0.027144			68	AACCG	0.011482
69	TTGTC	0.027011			69	TGGGT	0.01146
70	TAAGC	0.026757			70	CACCA	0.011449
71	CAGCT	0.026691			71	CGGGT	0.011441
72	TGGTG	0.026588			72	CAGGG	0.011333
73	GACGG	0.026391			73	GTCCC	0.011317
74	CCGCT	0.026316			74	CCTCC	0.011251
75	CACGG	0.026284			75	TCGAC	0.011179
76	ACCTA	0.026251			76	AGTAC	0.011135
77	TACGG	0.026184			77	TAATC	0.011127
78	GCCCC	0.02614			78	GCAAC	0.011115
79	AGTGG	0.026117			79	CGATG	0.011032
80	CCGAG	0.026072			80	CGAAT	0.010959
81	ACCCC	0.025866			81	CCCAT	0.010952
82	CCCTG	0.025781			82	TACTG	0.0109
83	TGAAG	0.025706			83	GAATC	0.010882
84	CAGCA	0.02563			84	GATCA	0.010878
85	CGCCC	0.025558			85	CGGTG	0.010874
86	TTTCC	0.025392			86	AGCTA	0.010858
87	CGCTG	0.025366			87	CTGCC	0.010853
88	GCTAA	0.025256			88	AAGCC	0.010803
89	GATCC	0.025079			89	CACTG	0.0108
90	ACCTG	0.025032			90	GCGGT	0.010795
91	TCCTC	0.024927			91	CAGTG	0.010757
92	GGACA	0.024882			92	AAGGC	0.010714
93	GCCCT	0.02472			93	AGCCC	0.010708
94	ACGTA	0.024679			94	GAGCT	0.010679
95	CGTGA	0.024456			95	CCTGT	0.010481
96	AGCTC	0.024431			96	TCGCA	0.010479
97	GCCCG	0.024403			97	CGCGA	0.010439
98	ATGCC	0.024298			98	GACGC	0.010318
99	TGCGC	0.024235			99	GTGTA	0.010271
100	GGATG	0.024171			100	CTATC	0.010253
